# Supplementary material for: Clinical Prediction Models for Recurrence in Patients with Resectable Grade 1 and 2 Sporadic Non-Functional Pancreatic Neuroendocrine Tumors: A Systematic Review
Source: Cancers (Basel). 2023 Feb 28;15(5):1525. doi: 10.3390/cancers15051525 (PMC10001130; doi:10.3390/cancers15051525)
Supplement: Supplementary file 1 [file cancers-15-01525-s001.zip]

Archive with 1 entries (1 files):
- cancers-2175456-supplementary.pdf
